# Supplementary material for: Network Pharmacology and Molecular Docking on the Molecular Mechanism of Luo-hua-zi-zhu (LHZZ) Granule in the Prevention and Treatment of Bowel Precancerous Lesions
Source: Front Pharmacol. 2021 Feb 15;12:629021. doi: 10.3389/fphar.2021.629021 (PMC7938190; doi:10.3389/fphar.2021.629021)
Supplement: Supplementary file 1 [file table1.xlsx]

## Sheet: Sheet1
compound	target	Gene
Citric acid	ATP-citrate synthase	ACLY
Citric acid	Squalene synthetase (by homology)	FDFT1
Citric acid	Neuronal acetylcholine receptor protein alpha-7 subunit (by homology)	CHRNA7
Citric acid	Egl nine homolog 1	EGLN1
Citric acid	HMG-CoA reductase	HMGCR
Citric acid	Solute carrier family 22 member 6 (by homology)	SLC22A6
8-O-Acetylharpagide	Heat shock protein HSP 90-alpha	HSP90AA1
8-O-Acetylharpagide	Adenosine A1 receptor (by homology)	ADORA1
8-O-Acetylharpagide	Adenosine A2a receptor (by homology)	ADORA2A
8-O-Acetylharpagide	Alpha-L-fucosidase I	FUCA1
8-O-Acetylharpagide	Carbonic anhydrase II	CA2
8-O-Acetylharpagide	Carbonic anhydrase II	CA1
8-O-Acetylharpagide	Carbonic anhydrase XII	CA12
8-O-Acetylharpagide	Carbonic anhydrase XIV	CA14
8-O-Acetylharpagide	Carbonic anhydrase IX	CA9
8-O-Acetylharpagide	Tyrosinase	TYR
8-O-Acetylharpagide	Epoxide hydratase	EPHX2
8-O-Acetylharpagide	Adenosine A3 receptor	ADORA3
8-O-Acetylharpagide	Adenosine deaminase	ADA
8-O-Acetylharpagide	Galectin-3	LGALS3
8-O-Acetylharpagide	Galectin-9	LGALS9
8-O-Acetylharpagide	Glutamate carboxypeptidase II	FOLH1
8-O-Acetylharpagide	Maltase-glucoamylase	MGAM
8-O-Acetylharpagide	Sucrase-isomaltase	SI
8-O-Acetylharpagide	Carbonic anhydrase VII	CA7
8-O-Acetylharpagide	Carbonic anhydrase IV	CA4
8-O-Acetylharpagide	Carbonic anhydrase XIII	CA13
8-O-Acetylharpagide	Carbonic anhydrase VA	CA5A
8-O-Acetylharpagide	Transforming protein p21/H-Ras-1	HRAS
8-O-Acetylharpagide	Cytidine deaminase (by homology)	CDA
8-O-Acetylharpagide	Aldo-keto-reductase family 1 member C3	AKR1C3
8-O-Acetylharpagide	Hypoxanthine-guanine phosphoribosyltransferase	HPRT1
8-O-Acetylharpagide	Adenosine kinase	ADK
8-O-Acetylharpagide	Trehalase	TREH
8-O-Acetylharpagide	Pancreatic alpha-amylase	AMY2A
8-O-Acetylharpagide	Hexokinase type II	HK2
8-O-Acetylharpagide	Hexokinase type I	HK1
8-O-Acetylharpagide	Carbonic anhydrase VI	CA6
8-O-Acetylharpagide	Inosine-5'-monophosphate dehydrogenase 1	IMPDH1
8-O-Acetylharpagide	Inosine-5'-monophosphate dehydrogenase 2	IMPDH2
8-O-Acetylharpagide	Insulin-like growth factor binding protein 3	IGFBP3
8-O-Acetylharpagide	Purine nucleoside phosphorylase	PNP
8-O-Acetylharpagide	AICAR transformylase	ATIC
8-O-Acetylharpagide	Thymidine phosphorylase	TYMP
8-O-Acetylharpagide	Arachidonate 12-lipoxygenase	ALOX12
8-O-Acetylharpagide	Sodium/glucose cotransporter 2	SLC5A2
N-Acetylvaline	Egl nine homolog 3	EGLN3
N-Acetylvaline	Angiotensin-converting enzyme	ACE
N-Acetylvaline	Hydroxycarboxylic acid receptor 2	HCAR2
N-Acetylvaline	Aldose reductase (by homology)	AKR1B1
N-Acetylvaline	G protein-coupled receptor 44	PTGDR2
N-Acetylvaline	Mast cell carboxypeptidase A	CPA3
N-Acetylvaline	Lysine-specific demethylase 4C	KDM4C
N-Acetylvaline	Renin	REN
N-Acetylvaline	Monoamine oxidase B	MAOB
N-Acetylvaline	Cyclooxygenase-2	PTGS2
N-Acetylvaline	Monoamine oxidase A	MAOA
N-Acetylvaline	Kynurenine 3-monooxygenase (by homology)	KMO
N-Acetylvaline	Thymidylate synthase	TYMS
N-Acetylvaline	Lysine-specific demethylase 4D-like	KDM4E
N-Acetylvaline	Dihydroorotase	CAD
N-Acetylvaline	Lysine-specific demethylase 4A	KDM4A
N-Acetylvaline	Lysine-specific demethylase 4D	KDM4D
N-Acetylvaline	Lysine-specific demethylase 2A	KDM2A
N-Acetylvaline	Histone lysine demethylase PHF8	PHF8
N-Acetylvaline	Lysine-specific demethylase 7A/7B	KDM7A
N-Acetylvaline	Serine/threonine protein phosphatase PP1-gamma catalytic subunit	PPP1CC
N-Acetylvaline	Neuronal acetylcholine receptor protein alpha-7 subunit	CHRNA7
N-Acetylvaline	Protein phosphatase 2C beta	PPM1B
N-Acetylvaline	Aryl hydrocarbon receptor	AHR
N-Acetylvaline	Protein-tyrosine phosphatase 1B	PTPN1
N-Acetylvaline	Prostanoid DP receptor	PTGDR
N-Acetylvaline	Neuronal acetylcholine receptor; alpha4/beta2	CHRNA4
N-Acetylvaline	G-protein coupled receptor kinase 2	GRK2
N-Acetylvaline	Phospholipase A2 group IIA	PLA2G2A
N-Acetylvaline	Phospholipase A2 group V	PLA2G5
6-Hydroxyluteolin 7-glucoside	TNF-alpha	TNF
6-Hydroxyluteolin 7-glucoside	Interleukin-2	IL2
6-Hydroxyluteolin 7-glucoside	Aldose reductase (by homology)	AKR1B1
6-Hydroxyluteolin 7-glucoside	Xanthine dehydrogenase	XDH
6-Hydroxyluteolin 7-glucoside	Adenosine A1 receptor	ADORA1
6-Hydroxyluteolin 7-glucoside	Carbonic anhydrase II	CA2
6-Hydroxyluteolin 7-glucoside	Carbonic anhydrase XII	CA12
6-Hydroxyluteolin 7-glucoside	NADPH oxidase 4	NOX4
6-Hydroxyluteolin 7-glucoside	Adrenergic receptor alpha-2	ADRA2C
6-Hydroxyluteolin 7-glucoside	Neuromedin-U receptor 2	NMUR2
6-Hydroxyluteolin 7-glucoside	Alpha-2a adrenergic receptor	ADRA2A
6-Hydroxyluteolin 7-glucoside	Acetylcholinesterase	ACHE
6-Hydroxyluteolin 7-glucoside	Ribosomal protein S6 kinase alpha 3	RPS6KA3
6-Hydroxyluteolin 7-glucoside	Quinone reductase 2	NQO2
6-Hydroxyluteolin 7-glucoside	Aldehyde dehydrogenase	ALDH2
6-Hydroxyluteolin 7-glucoside	Lymphocyte differentiation antigen CD38	CD38
6-Hydroxyluteolin 7-glucoside	Arachidonate 5-lipoxygenase	ALOX5
6-Hydroxyluteolin 7-glucoside	Carbonic anhydrase VII	CA7
6-Hydroxyluteolin 7-glucoside	Carbonic anhydrase IV	CA4
6-Hydroxyluteolin 7-glucoside	Protein kinase C alpha	PRKCA
6-Hydroxyluteolin 7-glucoside	Matrix metalloproteinase 1	MMP1
6-Hydroxyluteolin 7-glucoside	Matrix metalloproteinase 7	MMP7
6-Hydroxyluteolin 7-glucoside	Matrix metalloproteinase 8	MMP8
Plantamajoside	Protein kinase C alpha	PRKCA
Plantamajoside	Matrix metalloproteinase 2	MMP2
Plantamajoside	Matrix metalloproteinase 12	MMP12
Plantamajoside	Heat shock protein HSP 90-alpha	HSP90AA1
Plantamajoside	Beta amyloid A4 protein	APP
Plantamajoside	Aldose reductase	AKR1B1
Plantamajoside	Aldo-keto reductase family 1 member B10	AKR1B10
Forsythoside B	Matrix metalloproteinase 2	MMP2
Forsythoside B	Matrix metalloproteinase 12	MMP12
Forsythoside B	Protein kinase C alpha	PRKCA
Forsythoside B	Matrix metalloproteinase 13	MMP13
Forsythoside B	Heat shock protein HSP 90-alpha	HSP90AA1
Forsythoside B	Matrix metalloproteinase 9	MMP9
Forsythoside B	Aldose reductase	AKR1B1
Stearamide	Polyamine oxidase	PAOX
Stearamide	Carbonic anhydrase II	CA2
Stearamide	Carbonic anhydrase I	CA1
Stearamide	Androgen Receptor	AR
Stearamide	Histone deacetylase 8	HDAC8
Stearamide	Vanilloid receptor	TRPV1
Stearamide	Histone deacetylase 3	HDAC3
Stearamide	Histone deacetylase 6	HDAC6
Stearamide	Histone deacetylase 2	HDAC2
Stearamide	Histone deacetylase 5	HDAC5
Stearamide	Histone deacetylase 1	HDAC1
Stearamide	Metastin receptor	KISS1R
Stearamide	Arachidonate 15-lipoxygenase	ALOX15
Stearamide	Plasminogen	PLG
Stearamide	Neuronal acetylcholine receptor protein alpha-4 subunit	CHRNA4
Stearamide	Testis-specific androgen-binding protein	SHBG
Stearamide	Leukotriene A4 hydrolase	LTA4H
Stearamide	Serine/threonine-protein kinase Chk2	CHEK2
Stearamide	Heat shock protein HSP 90-alpha	HSP90AA1
Stearamide	Leucine aminopeptidase	LAP3
Luteolin 7-glucuronide	Aldose reductase (by homology)	AKR1B1
Luteolin 7-glucuronide	TNF-alpha	TNF
Luteolin 7-glucuronide	Interleukin-2	IL2
Luteolin 7-glucuronide	Xanthine dehydrogenase	XDH
Luteolin 7-glucuronide	Cyclooxygenase-2	PTGS2
Luteolin 7-glucuronide	Adenosine A1 receptor (by homology)	ADORA1
Luteolin 7-glucuronide	Ribosomal protein S6 kinase alpha 3	RPS6KA3
Luteolin 7-glucuronide	NADPH oxidase 4	NOX4
Luteolin 7-glucuronide	Adrenergic receptor alpha-2	ADRA2C
Luteolin 7-glucuronide	Neuromedin-U receptor 2	NMUR2
Luteolin 7-glucuronide	Alpha-2a adrenergic receptor	ADRA2A
Luteolin 7-glucuronide	Acetylcholinesterase	ACHE
Luteolin 7-glucuronide	Quinone reductase 2	NQO2
Luteolin 7-glucuronide	Epidermal growth factor receptor erbB1	EGFR
Luteolin 7-glucuronide	Carbonic anhydrase II	CA2
Luteolin 7-glucuronide	Carbonic anhydrase XII	CA12
Luteolin 7-glucuronide	Carbonic anhydrase VII	CA7
Luteolin 7-glucuronide	Carbonic anhydrase IV	CA4
Luteolin 7-glucuronide	Lymphocyte differentiation antigen CD38	CD38
Luteolin 7-glucuronide	Caspase-3	CASP3
Cynaroside	TNF-alpha	TNF
Cynaroside	Interleukin-2	IL2
Cynaroside	Aldose reductase (by homology)	AKR1B1
Cynaroside	Adenosine A1 receptor	ADORA1
Cynaroside	Xanthine dehydrogenase	XDH
Cynaroside	Carbonic anhydrase II	CA2
Cynaroside	Carbonic anhydrase XII	CA12
Cynaroside	NADPH oxidase 4	NOX4
Cynaroside	Adrenergic receptor alpha-2	ADRA2C
Cynaroside	Aldehyde dehydrogenase	ALDH2
Cynaroside	Neuromedin-U receptor 2	NMUR2
Cynaroside	Alpha-2a adrenergic receptor	ADRA2A
Cynaroside	Acetylcholinesterase	ACHE
Cynaroside	Ribosomal protein S6 kinase alpha 3	RPS6KA3
Cynaroside	Quinone reductase 2	NQO2
Cynaroside	Carbonic anhydrase IV	CA4
Cynaroside	Lymphocyte differentiation antigen CD38	CD38
Cynaroside	Carbonic anhydrase VII	CA7
Cynaroside	Protein kinase C alpha	PRKCA
Cynaroside	Matrix metalloproteinase 1	MMP1
Cynaroside	Matrix metalloproteinase 7	MMP7
Cynaroside	Matrix metalloproteinase 8	MMP8
Cynaroside	Carbonic anhydrase I	CA1
Cynaroside	Carbonic anhydrase IX	CA9
Cynaroside	Arachidonate 5-lipoxygenase	ALOX5
Cynaroside	Cyclooxygenase-2	PTGS2
Cynaroside	Equilibrative nucleoside transporter 1	SLC29A1
Cynaroside	Heat shock protein HSP 90-alpha	HSP90AA1
Cynaroside	Plasminogen	PLG
Isoacteoside	Adenosine A2a receptor	PRKCA
Isoacteoside	Adenosine A2b receptor	MMP2
Isoacteoside	Adenosine A3 receptor	MMP12
Isoacteoside	Aldo-keto reductase family 1 member B10	HSP90AA1
Isoacteoside	Aldose reductase	AKR1B1
Isoacteoside	Beta amyloid A4 protein	MMP13
Isoacteoside	Epoxide hydratase	APP
Isoacteoside	Heat shock protein HSP 90-alpha	IMPDH1
Isoacteoside	Inosine-5'-monophosphate dehydrogenase 1	IMPDH2
Isoacteoside	Inosine-5'-monophosphate dehydrogenase 2	MMP7
Isoacteoside	Matrix metalloproteinase 1	MMP8
Isoacteoside	Matrix metalloproteinase 12	ADORA2A
Isoacteoside	Matrix metalloproteinase 13	ADORA2B
Isoacteoside	Matrix metalloproteinase 2	ADORA3
Isoacteoside	Matrix metalloproteinase 7	EPHX2
Isoacteoside	Matrix metalloproteinase 8	MMP1
Isoacteoside	Protein kinase C alpha	AKR1B10
Isoacteoside	TNF-alpha	TNF
Apigenin-7-O-β-D-glucoside	TNF-alpha	TNF
Apigenin-7-O-β-D-glucoside	Interleukin-2	IL2
Apigenin-7-O-β-D-glucoside	Aldose reductase (by homology)	AKR1B1
Apigenin-7-O-β-D-glucoside	Adenosine A1 receptor	ADORA1
Apigenin-7-O-β-D-glucoside	Xanthine dehydrogenase	XDH
Apigenin-7-O-β-D-glucoside	Aldehyde dehydrogenase	ALDH2
Apigenin-7-O-β-D-glucoside	Carbonic anhydrase II	CA2
Apigenin-7-O-β-D-glucoside	Carbonic anhydrase XII	CA12
Apigenin-7-O-β-D-glucoside	Ribosomal protein S6 kinase alpha 3	RPS6KA3
Apigenin-7-O-β-D-glucoside	Acetylcholinesterase	ACHE
Apigenin-7-O-β-D-glucoside	Quinone reductase 2	NQO2
Apigenin-7-O-β-D-glucoside	NADPH oxidase 4	NOX4
Apigenin-7-O-β-D-glucoside	Adrenergic receptor alpha-2	ADRA2C
Apigenin-7-O-β-D-glucoside	Neuromedin-U receptor 2	NMUR2
Apigenin-7-O-β-D-glucoside	Alpha-2a adrenergic receptor	ADRA2A
Apigenin-7-O-β-D-glucoside	Carbonic anhydrase IV	CA4
Apigenin-7-O-β-D-glucoside	Carbonic anhydrase I	CA1
Apigenin-7-O-β-D-glucoside	Carbonic anhydrase IX	CA9
Apigenin-7-O-β-D-glucoside	Carbonic anhydrase VII	CA7
Apigenin-7-O-β-D-glucoside	Protein kinase C alpha	PRKCA
Apigenin-7-O-β-D-glucoside	Matrix metalloproteinase 1	MMP1
Apigenin-7-O-β-D-glucoside	Matrix metalloproteinase 7	MMP7
Apigenin-7-O-β-D-glucoside	Matrix metalloproteinase 8	MMP8
Apigenin-7-O-β-D-glucoside	Lymphocyte differentiation antigen CD38	CD38
Apigenin-7-O-β-D-glucoside	Adenosine A2a receptor (by homology)	ADORA2A
Apigenin-7-O-β-D-glucoside	Heat shock protein HSP 90-alpha	HSP90AA1
Apigenin-7-O-β-D-glucoside	Equilibrative nucleoside transporter 1	SLC29A1
Apigenin-7-O-β-D-glucoside	Solute carrier family 28 member 3	SLC28A3
Apigenin-7-O-β-D-glucoside	Adenosine A3 receptor	ADORA3
Apigenin-7-O-β-D-glucoside	P-glycoprotein 1	ABCB1
Apigenin 7-glucuronide	Aldose reductase (by homology)	AKR1B1
Apigenin 7-glucuronide	TNF-alpha	TNF
Apigenin 7-glucuronide	Interleukin-2	IL2
Apigenin 7-glucuronide	Xanthine dehydrogenase	XDH
Apigenin 7-glucuronide	Adenosine A1 receptor (by homology)	ADORA1
Apigenin 7-glucuronide	Cyclooxygenase-2	PTGS2
Apigenin 7-glucuronide	Ribosomal protein S6 kinase alpha 3	RPS6KA3
Apigenin 7-glucuronide	Epidermal growth factor receptor erbB1	EGFR
Apigenin 7-glucuronide	Acetylcholinesterase	ACHE
Apigenin 7-glucuronide	Quinone reductase 2	NQO2
Apigenin 7-glucuronide	NADPH oxidase 4	NOX4
Apigenin 7-glucuronide	Adrenergic receptor alpha-2	ADRA2C
Apigenin 7-glucuronide	Carbonic anhydrase II	CA2
Apigenin 7-glucuronide	Carbonic anhydrase XII	CA12
Apigenin 7-glucuronide	Neuromedin-U receptor 2	NMUR2
Apigenin 7-glucuronide	Alpha-2a adrenergic receptor	ADRA2A
Luteolin	NADPH oxidase 4	NOX4
Luteolin	Aldose reductase	AKR1B1
Luteolin	Cyclin-dependent kinase 5/CDK5 activator 1	CDK5R1
Luteolin	Xanthine dehydrogenase	XDH
Luteolin	Monoamine oxidase A	MAOA
Luteolin	Tyrosine-protein kinase receptor FLT3	FLT3
Luteolin	Carbonic anhydrase II	CA2
Luteolin	Cyclin-dependent kinase 1/cyclin B	CCNB3
Luteolin	Arachidonate 5-lipoxygenase	ALOX5
Luteolin	Adenosine A1 receptor (by homology)	ADORA1
Luteolin	Carbonic anhydrase VII	CA7
Luteolin	Glyoxalase I	GLO1
Luteolin	Beta amyloid A4 protein	APP
Luteolin	Tyrosine-protein kinase SYK	SYK
Luteolin	Glycogen synthase kinase-3 beta	GSK3B
Luteolin	Poly [ADP-ribose] polymerase-1	PARP1
Luteolin	Transthyretin	TTR
Luteolin	Matrix metalloproteinase 9	MMP9
Luteolin	Carbonic anhydrase XII	CA12
Luteolin	Matrix metalloproteinase 2	MMP2
Luteolin	Carbonic anhydrase IV	CA4
Luteolin	Matrix metalloproteinase 12	MMP12
Luteolin	Lymphocyte differentiation antigen CD38	CD38
Luteolin	Cytochrome P450 1B1	CYP1B1
Luteolin	ATP-binding cassette sub-family G member 2	ABCG2
Luteolin	Aldo-keto reductase family 1 member B10	AKR1B10
Luteolin	Tankyrase-2	TNKS2
Luteolin	Tankyrase-1	TNKS
Luteolin	DNA topoisomerase I (by homology)	TOP1
Luteolin	Arginase-1 (by homology)	ARG1
Apigenin	NADPH oxidase 4	NOX4
Apigenin	Aldose reductase (by homology)	AKR1B1
Apigenin	Cyclin-dependent kinase 5/CDK5 activator 1	CDK5R1
Apigenin	Xanthine dehydrogenase	XDH
Apigenin	Monoamine oxidase A	MAOA
Apigenin	Tyrosine-protein kinase receptor FLT3	FLT3
Apigenin	Cytochrome P450 19A1	CYP19A1
Apigenin	Estrogen receptor alpha	ESR1
Apigenin	Cyclin-dependent kinase 1/cyclin B	CCNB3
Apigenin	Acetylcholinesterase	ACHE
Apigenin	Adenosine A1 receptor (by homology)	ADORA1
Apigenin	Cyclooxygenase-2	PTGS2
Apigenin	Estrogen receptor beta	ESR2
Apigenin	Cyclin-dependent kinase 6	CDK6
Apigenin	Adenosine A2a receptor (by homology)	ADORA2A
Apigenin	Tyrosine-protein kinase SYK	SYK
Apigenin	Glycogen synthase kinase-3 beta	GSK3B
Apigenin	Multidrug resistance-associated protein 1	ABCC1
Apigenin	Estradiol 17-beta-dehydrogenase 1	HSD17B1
Apigenin	Transthyretin	TTR
Apigenin	Casein kinase II alpha	CSNK2A1
Apigenin	Cystic fibrosis transmembrane conductance regulator	CFTR
Apigenin	Cytochrome P450 1B1	CYP1B1
Apigenin	ATP-binding cassette sub-family G member 2	ABCG2
Apigenin	Aldo-keto reductase family 1 member B10	AKR1B10
Apigenin	Tankyrase-2	TNKS2
Apigenin	Tankyrase-1	TNKS
Apigenin	Arachidonate 5-lipoxygenase	ALOX5
Apigenin	Poly [ADP-ribose] polymerase-1	PARP1
Apigenin	Carbonic anhydrase II	CA2
Apigenin	Carbonic anhydrase VII	CA7
Apigenin	Carbonic anhydrase XII	CA12
Apigenin	P-glycoprotein 1	ABCB1
Apigenin	Arachidonate 12-lipoxygenase	ALOX12
Apigenin	Carbonic anhydrase IV	CA4
Apigenin	Receptor-type tyrosine-protein phosphatase S	PTPRS
Apigenin	Glyoxalase I	GLO1
Apigenin	Beta amyloid A4 protein	APP
Apigenin	Matrix metalloproteinase 9	MMP9
Apigenin	Matrix metalloproteinase 2	MMP2
Apigenin	Matrix metalloproteinase 12	MMP12
Apigenin	Lymphocyte differentiation antigen CD38	CD38
Apigenin	DNA topoisomerase I (by homology)	TOP1
Apigenin	Arginase-1 (by homology)	ARG1
Apigenin	Estrogen-related receptor alpha	ESRRA
Apigenin	6-phosphofructo-2-kinase/fructose-2,6-bisphosphatase 3	PFKFB3
Apigenin	AMY1C	AMY1A
Apigenin	G protein-coupled receptor kinase 6	GRK6
Apigenin	Arachidonate 15-lipoxygenase	ALOX15
Apigenin	Tyrosinase	TYR
Apigenin	Estradiol 17-beta-dehydrogenase 2	HSD17B2
Apigenin	Aryl hydrocarbon receptor	AHR
Apigenin	Carbonic anhydrase I	CA1
Apigenin	Carbonic anhydrase IX	CA9
Apigenin	Carbonyl reductase [NADPH] 1	CBR1
Apigenin	Androgen Receptor	AR
Apigenin	Telomerase reverse transcriptase	TERT
Apigenin	Serine/threonine-protein kinase PIM1	PIM1
Apigenin	Epidermal growth factor receptor erbB1	EGFR
Apigenin	Cyclin-dependent kinase 1	CDK1
Apigenin	Lysine-specific demethylase 4D-like	KDM4E
Apigenin	Tyrosine-protein kinase LCK	LCK
Apigenin	Serine/threonine-protein kinase Aurora-B	AURKB
Apigenin	Thromboxane-A synthase	TBXAS1
Apigenin	NEDD8-activating enzyme E1 regulatory subunit	NAE1
Apigenin	Insulin-like growth factor I receptor	IGF1R
Apigenin	Vascular endothelial growth factor receptor 2	KDR
Apigenin	Serine/threonine-protein kinase PLK1	PLK1
Apigenin	Hepatocyte growth factor receptor	MET
Apigenin	ALK tyrosine kinase receptor	ALK
Apigenin	Tyrosine-protein kinase receptor UFO	AXL
Apigenin	Butyrylcholinesterase	BCHE
Apigenin	Adenosine A3 receptor	ADORA3
Apigenin	Cyclin-dependent kinase 2	CDK2
Apigenin	Serotonin 2c (5-HT2c) receptor	HTR2C
Apigenin	G-protein coupled receptor 35	GPR35
Apigenin	Death-associated protein kinase 1	DAPK1
Apigenin	DNA-3-methyladenine glycosylase	MPG
Apigenin	Solute carrier family 22 member 12	SLC22A12
Apigenin	Thrombin	F2
Apigenin	Beta-galactoside alpha-2,6-sialyltransferase 1	ST6GAL1
Apigenin	Plasminogen	PLG
Apigenin	Vasopressin V2 receptor	AVPR2
Apigenin	Dopamine D4 receptor	DRD4
Apigenin	Myeloperoxidase	MPO
Apigenin	PI3-kinase p85-alpha subunit	PIK3R1
Apigenin	Liver glycogen phosphorylase	PYGL
Apigenin	Tyrosine-protein kinase SRC	SRC
Apigenin	Focal adhesion kinase 1	PTK2
Apigenin	Matrix metalloproteinase 13	MMP13
Apigenin	Matrix metalloproteinase 3	MMP3
Apigenin	Carbonic anhydrase III	CA3
Apigenin	Carbonic anhydrase VI	CA6
Apigenin	Protein kinase N1	PKN1
Apigenin	Carbonic anhydrase XIV	CA14
Apigenin	Serine/threonine-protein kinase NEK2	NEK2
Apigenin	Interleukin-8 receptor A	CXCR1
Apigenin	CaM kinase II beta	CAMK2B
Apigenin	Serine/threonine-protein kinase AKT	AKT1
Apigenin	Serine/threonine-protein kinase NEK6	NEK6
Brefeldin A	Cytochrome P450 19A1	CYP19A1
Brefeldin A	Androgen Receptor	AR
Brefeldin A	Ribosomal protein S6 kinase alpha 5	RPS6KA5
Brefeldin A	Protein kinase C alpha	PRKCA
Brefeldin A	Programmed cell death protein 4	PDCD4
Brefeldin A	Tyrosine-protein kinase JAK1	JAK1
Brefeldin A	Taste receptor type 2 member 31	TAS2R31
Brefeldin A	Progesterone receptor	PGR
Brefeldin A	Gamma-secretase	PSEN2
Brefeldin A	Potassium-transporting ATPase alpha chain 2	ATP12A
Brefeldin A	Peroxisome proliferator-activated receptor gamma	PPARG
Brefeldin A	CDC7/DBF4 (Cell division cycle 7-related protein kinase/Activator of S phase kinase)	CDC7
Brefeldin A	Phospholipase A2 group IIA	PLA2G2A
Brefeldin A	Mineralocorticoid receptor	NR3C2
Brefeldin A	Glucocorticoid receptor	NR3C1
Brefeldin A	Cyclooxygenase-1	PTGS1
Brefeldin A	Carbonic anhydrase II	CA2
Brefeldin A	Dual specificity mitogen-activated protein kinase kinase 1	MAP2K1
Brefeldin A	Bromodomain-containing protein 4	BRD4
Brefeldin A	Bromodomain-containing protein 2	BRD2
Brefeldin A	Testis-specific androgen-binding protein	SHBG
Brefeldin A	Corticosteroid binding globulin	SERPINA6
Brefeldin A	Dual specificity phosphatase Cdc25C	CDC25C
Brefeldin A	Tyrosine-protein kinase JAK2	JAK2
Brefeldin A	Interleukin-8 receptor A	CXCR1
Brefeldin A	Phosphodiesterase 7A	PDE7A
Brefeldin A	Tyrosine-protein kinase JAK3	JAK3
Brefeldin A	MAP kinase p38 alpha	MAPK14
Brefeldin A	DNA-dependent protein kinase	PRKDC
Brefeldin A	Tyrosine-protein kinase TYK2	TYK2
Brefeldin A	Phosphodiesterase 10A	PDE10A
Brefeldin A	Myeloperoxidase	MPO
Brefeldin A	Cyclin-dependent kinase 2	CDK2
Brefeldin A	Liver glycogen phosphorylase	PYGL
Brefeldin A	Dopamine D1 receptor	DRD1
Brefeldin A	Biotin--protein ligase	HLCS
Brefeldin A	Serine/threonine-protein kinase PIM1	PIM1
Brefeldin A	Tubulin--tyrosine ligase	TTL
Brefeldin A	Stem cell growth factor receptor	KIT
Brefeldin A	Kinesin-1 heavy chain/ Tyrosine-protein kinase receptor RET	RET
Brefeldin A	Tyrosine-protein kinase LCK	LCK
Brefeldin A	Vascular endothelial growth factor receptor 2	KDR
Brefeldin A	MAP kinase ERK2	MAPK1
Brefeldin A	MAP kinase signal-integrating kinase 2	MKNK2
Brefeldin A	ALK tyrosine kinase receptor	ALK
Brefeldin A	Ephrin receptor	EPHB4
Brefeldin A	Serine/threonine-protein kinase PIM3	PIM3
Brefeldin A	Alkaline phosphatase, tissue-nonspecific isozyme	ALPL
Brefeldin A	Carbonic anhydrase VII	CA7
Brefeldin A	Poly [ADP-ribose] polymerase-1	PARP1
Brefeldin A	Serine/threonine-protein kinase Chk1	CHEK1
Brefeldin A	C-C chemokine receptor type 1	CCR1
Brefeldin A	HMG-CoA reductase (by homology)	HMGCR
Brefeldin A	Leucine-rich repeat serine/threonine-protein kinase 2	LRRK2
Brefeldin A	G protein-coupled receptor kinase 7	GRK7
Brefeldin A	Serine/threonine-protein kinase 38	STK38
Brefeldin A	Homeodomain-interacting protein kinase 4	HIPK4
Brefeldin A	Serine/threonine-protein kinase/endoribonuclease IRE1	ERN1
Brefeldin A	Serine/threonine-protein kinase OSR1	OXSR1
Brefeldin A	STE20/SPS1-related proline-alanine-rich protein kinase	STK39
Brefeldin A	Mitogen-activated protein kinase kinase kinase 13	MAP3K13
Brefeldin A	Serine/threonine-protein kinase ICK	CILK1
Brefeldin A	Mitogen-activated protein kinase kinase kinase 15	MAP3K15
Brefeldin A	Microtubule-associated serine/threonine-protein kinase 1	MAST1
Brefeldin A	Serine/threonine-protein kinase SBK1	SBK1
Brefeldin A	Hormonally up-regulated neu tumor-associated kinase	HUNK
Brefeldin A	Tyrosine-protein kinase FYN	FYN
Brefeldin A	Macrophage colony stimulating factor receptor	CSF1R
Brefeldin A	Tyrosine-protein kinase ABL	ABL1
Brefeldin A	Vascular endothelial growth factor receptor 1	FLT1
Brefeldin A	Serine/threonine-protein kinase PRP4 homolog	PRPF4B
Brefeldin A	SNF-related serine/threonine-protein kinase	SNRK
Brefeldin A	Dual serine/threonine and tyrosine protein kinase	DSTYK
Brefeldin A	Mitogen-activated protein kinase kinase kinase 12	MAP3K12
Brefeldin A	Platelet-derived growth factor receptor beta	PDGFRB
Brefeldin A	Vascular endothelial growth factor receptor 3	FLT4
Brefeldin A	Tyrosine-protein kinase receptor FLT3	FLT3
Brefeldin A	Insulin receptor	INSR
Brefeldin A	Platelet-derived growth factor receptor alpha	PDGFRA
Brefeldin A	Tyrosine-protein kinase YES	YES1
Brefeldin A	Dual specificity mitogen-activated protein kinase kinase 3	MAP2K3
Brefeldin A	AMP-activated protein kinase, alpha-2 subunit	PRKAA2
Brefeldin A	Dual specificity mitogen-activated protein kinase kinase 6	MAP2K6
Brefeldin A	Serine/threonine-protein kinase Aurora-B	AURKB
Brefeldin A	Tyrosine-protein kinase BLK	BLK
Brefeldin A	Dual-specificity tyrosine-phosphorylation regulated kinase 1A	DYRK1A
Brefeldin A	Ribosomal protein S6 kinase alpha 3	RPS6KA3
Brefeldin A	Phosphorylase kinase gamma subunit 2	PHKG2
Brefeldin A	Casein kinase I gamma 1	CSNK1G1
Brefeldin A	Myosin light chain kinase, smooth muscle	MYLK
Brefeldin A	Death-associated protein kinase 3	DAPK3
Brefeldin A	CaM kinase I alpha	CAMK1
Brefeldin A	CaM kinase IV	CAMK4
Brefeldin A	Serine/threonine-protein kinase Chk2	CHEK2
Brefeldin A	3-phosphoinositide dependent protein kinase-1	PDPK1
Brefeldin A	Casein kinase I gamma 2	CSNK1G2
Brefeldin A	Ribosomal protein S6 kinase alpha 1	RPS6KA1
Brefeldin A	Death-associated protein kinase 1	DAPK1
Brefeldin A	Protein kinase C (PKC)	PRKD3
Brefeldin A	c-Jun N-terminal kinase 3	MAPK10
Prostaglandin B1	Steroid 5-alpha-reductase 2	SRD5A2
Prostaglandin B1	Peroxisome proliferator-activated receptor gamma	PPARG
Prostaglandin B1	Glucocorticoid receptor	NR3C1
Prostaglandin B1	Prostanoid EP4 receptor	PTGER4
Prostaglandin B1	Prostanoid EP2 receptor	PTGER2
Prostaglandin B1	Leukotriene B4 receptor 1	LTB4R
Prostaglandin B1	Prostanoid EP1 receptor (by homology)	PTGER1
Prostaglandin B1	Prostanoid EP3 receptor	PTGER3
Prostaglandin B1	Progesterone receptor	PGR
Prostaglandin B1	Retinoic acid receptor gamma	RARG
Prostaglandin B1	Retinoic acid receptor beta	RARB
Prostaglandin B1	Protein-tyrosine phosphatase 1B	PTPN1
Prostaglandin B1	Prostanoid IP receptor	PTGIR
Prostaglandin B1	Type-1 angiotensin II receptor (by homology)	AGTR1
Prostaglandin B1	Androgen Receptor	AR
Prostaglandin B1	11-beta-hydroxysteroid dehydrogenase 1	HSD11B1
Prostaglandin B1	Thyroid hormone receptor alpha	THRA
Prostaglandin B1	Thyroid hormone receptor beta-1	THRB
Prostaglandin B1	TNF-alpha	TNF
Prostaglandin B1	Hydroxyacid oxidase 1	HAO1
Prostaglandin B1	C-C chemokine receptor type 1	CCR1
Prostaglandin B1	Retinoic acid receptor alpha	RARA
Prostaglandin B1	Inosine-5'-monophosphate dehydrogenase 2	IMPDH2
Prostaglandin B1	MAP kinase p38 alpha	MAPK14
Prostaglandin B1	Phosphodiesterase 5A	PDE5A
Prostaglandin B1	Beta-secretase 1	BACE1
Prostaglandin B1	Peroxisome proliferator-activated receptor alpha	PPARA
Prostaglandin B1	Peroxisome proliferator-activated receptor delta	PPARD
Prostaglandin B1	Matrix metalloproteinase 3	MMP3
Prostaglandin B1	Matrix metalloproteinase 2	MMP2
Prostaglandin B1	Testis-specific androgen-binding protein	SHBG
Prostaglandin B1	Inosine-5'-monophosphate dehydrogenase 1	IMPDH1
Prostaglandin B1	Matrix metalloproteinase 1	MMP1
Prostaglandin B1	Prostanoid FP receptor	PTGFR
Prostaglandin B1	Glycogen synthase kinase-3 alpha	GSK3A
Prostaglandin B1	Serine/threonine-protein kinase Aurora-A	AURKA
Prostaglandin B1	Cytosolic phospholipase A2	PLA2G4A
Prostaglandin B1	Estrogen receptor alpha	ESR1
Prostaglandin B1	Metabotropic glutamate receptor 2	GRM2
Prostaglandin B1	PI3-kinase p110-alpha subunit	PIK3CA
Prostaglandin B1	Transient receptor potential cation channel subfamily M member 8	TRPM8
Prostaglandin B1	Bile acid receptor FXR	NR1H4
Prostaglandin B1	Lysosomal protective protein	CTSA
Prostaglandin B1	Retinoid X receptor alpha	RXRA
Prostaglandin B1	Protein farnesyltransferase	FNTA
Prostaglandin B1	Delta opioid receptor	OPRD1
Prostaglandin B1	c-Jun N-terminal kinase 3	MAPK10
Prostaglandin B1	Cytochrome P450 2C9	CYP2C9
Prostaglandin B1	Arachidonate 5-lipoxygenase	ALOX5
Prostaglandin B1	Transient receptor potential cation channel subfamily A member 1	TRPA1
Prostaglandin B1	Integrin alpha-IIb/beta-3	ITGA2B
Prostaglandin B1	G protein-coupled receptor 44	PTGDR2
Prostaglandin B1	Solute carrier family 22 member 6 (by homology)	SLC22A6
Prostaglandin B1	Retinoid X receptor beta	RXRB
Prostaglandin B1	Nuclear receptor ROR-beta	RORB
Prostaglandin B1	Nuclear receptor ROR-alpha	RORA
Prostaglandin B1	Nitric oxide synthase, inducible (by homology)	NOS2
Prostaglandin B1	Carnitine O-palmitoyltransferase 1, liver isoform	CPT1A
Prostaglandin B1	Tyrosine-protein kinase JAK3	JAK3
Prostaglandin B1	Carnitine O-palmitoyltransferase 1, muscle isoform	CPT1B
Prostaglandin B1	Matrix metalloproteinase 8	MMP8
Prostaglandin B1	Tyrosine-protein kinase SYK	SYK
Prostaglandin B1	Phosphodiesterase 6D	PDE6D
Prostaglandin B1	Mineralocorticoid receptor	NR3C2
Prostaglandin B1	Integrin alpha-V/beta-3	ITGAV
Prostaglandin B1	Integrin alpha-V/beta-5	ITGB5
Prostaglandin B1	Integrin alpha-V/beta-1	ITGAV
Prostaglandin B1	Acyl coenzyme A:cholesterol acyltransferase 1	SOAT1
Prostaglandin B1	Growth factor receptor-bound protein 2	GRB2
Prostaglandin B1	Diacylglycerol O-acyltransferase 1	DGAT1
Prostaglandin B1	Cytochrome P450 19A1	CYP19A1
Prostaglandin B1	Glucagon receptor	GCGR
Prostaglandin B1	Caspase-3	CASP3
Prostaglandin B1	Caspase-7	CASP7
Prostaglandin B1	Caspase-8	CASP8
Prostaglandin B1	Insulin receptor	INSR
Prostaglandin B1	Cyclin-dependent kinase 2/cyclin E	CCNE2
Prostaglandin B1	Cyclin-dependent kinase 1/cyclin B	CCNB3
Prostaglandin B1	Cyclin-dependent kinase 2/cyclin A	CDK2
Prostaglandin B1	Nerve growth factor receptor Trk-A	NTRK1
Prostaglandin B1	Hematopoietic cell protein-tyrosine phosphatase 70Z-PEP	PTPN22
Prostaglandin B1	Cyclin-dependent kinase 2	CDK2
Prostaglandin B1	Cyclin-dependent kinase 1	CDK1
Prostaglandin B1	Matrix metalloproteinase 9	MMP9
Prostaglandin B1	Cyclin-dependent kinase 5/CDK5 activator 1	CDK5
Prostaglandin B1	Neurotrophic tyrosine kinase receptor type 2	NTRK2
Prostaglandin B1	Retinoid X receptor gamma	RXRG
Prostaglandin B1	MAP kinase signal-integrating kinase 2	MKNK2
Prostaglandin B1	GABA transporter 1	SLC6A1
Prostaglandin B1	Apoptosis regulator Bcl-2	BCL2
Prostaglandin B1	Cholecystokinin B receptor (by homology)	CCKBR
Prostaglandin B1	Casein kinase II alpha	CSNK2A1
Prostaglandin B1	Adrenergic receptor alpha-2	ADRA2C
Prostaglandin B1	Integrin alpha-V/beta-6	ITGAV
Prostaglandin B1	HERG	KCNH2
Prostaglandin B1	Serine/threonine-protein kinase mTOR	MTOR
Prostaglandin B1	Dipeptidyl peptidase IV	DPP4
Prostaglandin B1	Macrophage colony stimulating factor receptor	CSF1R
Prostaglandin B1	Calcium sensing receptor	CASR
Prostaglandin B1	Sphingosine 1-phosphate receptor Edg-5	S1PR2
5-[2-(Furan-3-yl)ethyl]-8a-(hydroxymethyl)-5,6-dimethyl-3,4,4a,6,7,8-hexahydronaphthalene-1-carboxylic acid
5-[2-(Furan-3-yl)ethyl]-8a-(hydroxymethyl)-5,6-dimethyl-3,4,4a,6,7,8-hexahydronaphthalene-1-carboxylic acid	UDP-glucuronosyltransferase 2B7	UGT2B7
5-[2-(Furan-3-yl)ethyl]-8a-(hydroxymethyl)-5,6-dimethyl-3,4,4a,6,7,8-hexahydronaphthalene-1-carboxylic acid	DNA polymerase alpha subunit	POLA1
5-[2-(Furan-3-yl)ethyl]-8a-(hydroxymethyl)-5,6-dimethyl-3,4,4a,6,7,8-hexahydronaphthalene-1-carboxylic acid	Tumour suppressor p53/oncoprotein Mdm2	TP53
5-[2-(Furan-3-yl)ethyl]-8a-(hydroxymethyl)-5,6-dimethyl-3,4,4a,6,7,8-hexahydronaphthalene-1-carboxylic acid	Thromboxane A2 receptor	TBXA2R
5-[2-(Furan-3-yl)ethyl]-8a-(hydroxymethyl)-5,6-dimethyl-3,4,4a,6,7,8-hexahydronaphthalene-1-carboxylic acid	Gamma-secretase	PSEN2
5-[2-(Furan-3-yl)ethyl]-8a-(hydroxymethyl)-5,6-dimethyl-3,4,4a,6,7,8-hexahydronaphthalene-1-carboxylic acid	G protein-coupled receptor 44	PTGDR2
5-[2-(Furan-3-yl)ethyl]-8a-(hydroxymethyl)-5,6-dimethyl-3,4,4a,6,7,8-hexahydronaphthalene-1-carboxylic acid	Inosine-5'-monophosphate dehydrogenase 1	IMPDH1
5-[2-(Furan-3-yl)ethyl]-8a-(hydroxymethyl)-5,6-dimethyl-3,4,4a,6,7,8-hexahydronaphthalene-1-carboxylic acid	Aldo-keto-reductase family 1 member C3	AKR1C3
5-[2-(Furan-3-yl)ethyl]-8a-(hydroxymethyl)-5,6-dimethyl-3,4,4a,6,7,8-hexahydronaphthalene-1-carboxylic acid	Neprilysin	MME
5-[2-(Furan-3-yl)ethyl]-8a-(hydroxymethyl)-5,6-dimethyl-3,4,4a,6,7,8-hexahydronaphthalene-1-carboxylic acid	Inosine-5'-monophosphate dehydrogenase 2	IMPDH2
5-[2-(Furan-3-yl)ethyl]-8a-(hydroxymethyl)-5,6-dimethyl-3,4,4a,6,7,8-hexahydronaphthalene-1-carboxylic acid	Carboxypeptidase A1	CPA1
5-[2-(Furan-3-yl)ethyl]-8a-(hydroxymethyl)-5,6-dimethyl-3,4,4a,6,7,8-hexahydronaphthalene-1-carboxylic acid	AMP deaminase 3	AMPD3
5-[2-(Furan-3-yl)ethyl]-8a-(hydroxymethyl)-5,6-dimethyl-3,4,4a,6,7,8-hexahydronaphthalene-1-carboxylic acid	AMP deaminase 2	AMPD2
5-[2-(Furan-3-yl)ethyl]-8a-(hydroxymethyl)-5,6-dimethyl-3,4,4a,6,7,8-hexahydronaphthalene-1-carboxylic acid	Induced myeloid leukemia cell differentiation protein Mcl-1	MCL1
5-[2-(Furan-3-yl)ethyl]-8a-(hydroxymethyl)-5,6-dimethyl-3,4,4a,6,7,8-hexahydronaphthalene-1-carboxylic acid	Epidermal growth factor receptor erbB1	EGFR
5-[2-(Furan-3-yl)ethyl]-8a-(hydroxymethyl)-5,6-dimethyl-3,4,4a,6,7,8-hexahydronaphthalene-1-carboxylic acid	Aldose reductase (by homology)	AKR1B1
5-[2-(Furan-3-yl)ethyl]-8a-(hydroxymethyl)-5,6-dimethyl-3,4,4a,6,7,8-hexahydronaphthalene-1-carboxylic acid	Kinesin-like protein 1	KIF11
5-[2-(Furan-3-yl)ethyl]-8a-(hydroxymethyl)-5,6-dimethyl-3,4,4a,6,7,8-hexahydronaphthalene-1-carboxylic acid	Peptidyl-prolyl cis-trans isomerase NIMA-interacting 1	PIN1
5-[2-(Furan-3-yl)ethyl]-8a-(hydroxymethyl)-5,6-dimethyl-3,4,4a,6,7,8-hexahydronaphthalene-1-carboxylic acid	Hydroxyacid oxidase 2 (by homology)	HAO2
5-[2-(Furan-3-yl)ethyl]-8a-(hydroxymethyl)-5,6-dimethyl-3,4,4a,6,7,8-hexahydronaphthalene-1-carboxylic acid	Prostanoid EP2 receptor	PTGER2
5-[2-(Furan-3-yl)ethyl]-8a-(hydroxymethyl)-5,6-dimethyl-3,4,4a,6,7,8-hexahydronaphthalene-1-carboxylic acid	AMP deaminase 1	AMPD1
5-[2-(Furan-3-yl)ethyl]-8a-(hydroxymethyl)-5,6-dimethyl-3,4,4a,6,7,8-hexahydronaphthalene-1-carboxylic acid	p53-binding protein Mdm-2	MDM2
Luteolin-4"-O-β-D-glucopyranoside
Luteolin-4"-O-β-D-glucopyranoside	TNF-alpha	TNF
Luteolin-4"-O-β-D-glucopyranoside	Interleukin-2	IL2
Luteolin-4"-O-β-D-glucopyranoside	Aldose reductase (by homology)	AKR1B1
Luteolin-4"-O-β-D-glucopyranoside	Adenosine A1 receptor (by homology)	ADORA1
Luteolin-4"-O-β-D-glucopyranoside	Xanthine dehydrogenase	XDH
Luteolin-4"-O-β-D-glucopyranoside	Ribosomal protein S6 kinase alpha 3	RPS6KA3
Luteolin-4"-O-β-D-glucopyranoside	NADPH oxidase 4	NOX4
Luteolin-4"-O-β-D-glucopyranoside	Adrenergic receptor alpha-2	ADRA2C
Luteolin-4"-O-β-D-glucopyranoside	Neuromedin-U receptor 2	NMUR2
Luteolin-4"-O-β-D-glucopyranoside	Alpha-2a adrenergic receptor	ADRA2A
Luteolin-4"-O-β-D-glucopyranoside	Acetylcholinesterase	ACHE
Luteolin-4"-O-β-D-glucopyranoside	Lymphocyte differentiation antigen CD38	CD38
Luteolin-4"-O-β-D-glucopyranoside	Aldehyde dehydrogenase	ALDH2
Luteolin-4"-O-β-D-glucopyranoside	Carbonic anhydrase II	CA2
Luteolin-4"-O-β-D-glucopyranoside	Carbonic anhydrase VII	CA7
Luteolin-4"-O-β-D-glucopyranoside	Carbonic anhydrase XII	CA12
Luteolin-4"-O-β-D-glucopyranoside	Carbonic anhydrase IV	CA4
Luteolin-4"-O-β-D-glucopyranoside	Epidermal growth factor receptor erbB1	EGFR
Luteolin-4"-O-β-D-glucopyranoside	Quinone reductase 2	NQO2
Luteolin-3"-O-β-D-glucopyranoside
Luteolin-3"-O-β-D-glucopyranoside	TNF-alpha	TNF
Luteolin-3"-O-β-D-glucopyranoside	Interleukin-2	IL2
Luteolin-3"-O-β-D-glucopyranoside	Aldose reductase (by homology)	AKR1B1
Luteolin-3"-O-β-D-glucopyranoside	Adenosine A1 receptor (by homology)	ADORA1
Luteolin-3"-O-β-D-glucopyranoside	Xanthine dehydrogenase	XDH
Luteolin-3"-O-β-D-glucopyranoside	Ribosomal protein S6 kinase alpha 3	RPS6KA3
Luteolin-3"-O-β-D-glucopyranoside	NADPH oxidase 4	NOX4
Luteolin-3"-O-β-D-glucopyranoside	Adrenergic receptor alpha-2	ADRA2C
Luteolin-3"-O-β-D-glucopyranoside	Neuromedin-U receptor 2	NMUR2
Luteolin-3"-O-β-D-glucopyranoside	Alpha-2a adrenergic receptor	ADRA2A
Luteolin-3"-O-β-D-glucopyranoside	Acetylcholinesterase	ACHE
Luteolin-3"-O-β-D-glucopyranoside	Lymphocyte differentiation antigen CD38	CD38
Luteolin-3"-O-β-D-glucopyranoside	Aldehyde dehydrogenase	ALDH2
Luteolin-3"-O-β-D-glucopyranoside	Carbonic anhydrase II	CA2
Luteolin-3"-O-β-D-glucopyranoside	Carbonic anhydrase VII	CA7
Luteolin-3"-O-β-D-glucopyranoside	Carbonic anhydrase XII	CA12
Luteolin-3"-O-β-D-glucopyranoside	Carbonic anhydrase IV	CA4
Luteolin-3"-O-β-D-glucopyranoside	Epidermal growth factor receptor erbB1	EGFR
Luteolin-3"-O-β-D-glucopyranoside	Quinone reductase 2	NQO2
(-)-Prostaglandin E2	Prostanoid EP1 receptor	PTGER1
(-)-Prostaglandin E2	Prostanoid EP4 receptor	PTGER4
(-)-Prostaglandin E2	Prostanoid EP2 receptor	PTGER2
(-)-Prostaglandin E2	Prostanoid FP receptor	PTGFR
(-)-Prostaglandin E2	Prostanoid IP receptor	PTGIR
(-)-Prostaglandin E2	Prostanoid EP3 receptor	PTGER3
(-)-Prostaglandin E2	Solute carrier family 22 member 6 (by homology)	SLC22A6
(-)-Prostaglandin E2	Peroxisome proliferator-activated receptor gamma	PPARG
(-)-Prostaglandin E2	Peroxisome proliferator-activated receptor alpha	PPARA
(-)-Prostaglandin E2	Peroxisome proliferator-activated receptor delta	PPARD
(-)-Prostaglandin E2	Prostanoid DP receptor	PTGDR
(-)-Prostaglandin E2	Glucocorticoid receptor	NR3C1
5,4-Dihydroxy-3,7,3'-trimethoxyflavone	ATP-binding cassette sub-family G member 2	ABCG2
5,4-Dihydroxy-3,7,3'-trimethoxyflavone	Aldose reductase (by homology)	AKR1B1
5,4-Dihydroxy-3,7,3'-trimethoxyflavone	NADPH oxidase 4	NOX4
5,4-Dihydroxy-3,7,3'-trimethoxyflavone	Xanthine dehydrogenase	XDH
5,4-Dihydroxy-3,7,3'-trimethoxyflavone	Carbonic anhydrase VII	CA7
5,4-Dihydroxy-3,7,3'-trimethoxyflavone	Carbonic anhydrase XII	CA12
5,4-Dihydroxy-3,7,3'-trimethoxyflavone	Plasminogen	PLG
5,4-Dihydroxy-3,7,3'-trimethoxyflavone	Adenosine A1 receptor (by homology)	ADORA1
5,4-Dihydroxy-3,7,3'-trimethoxyflavone	Adenosine A3 receptor	ADORA3
5,4-Dihydroxy-3,7,3'-trimethoxyflavone	Induced myeloid leukemia cell differentiation protein Mcl-1	MCL1
5,4-Dihydroxy-3,7,3'-trimethoxyflavone	Carbonic anhydrase II	CA2
5,4-Dihydroxy-3,7,3'-trimethoxyflavone	Carbonic anhydrase IV	CA4
5,4-Dihydroxy-3,7,3'-trimethoxyflavone	Beta amyloid A4 protein	APP
5,4-Dihydroxy-3,7,3'-trimethoxyflavone	Tyrosine-protein kinase SRC	SRC
5,4-Dihydroxy-3,7,3'-trimethoxyflavone	Arachidonate 5-lipoxygenase	ALOX5
5,4-Dihydroxy-3,7,3'-trimethoxyflavone	Cytochrome P450 1B1	CYP1B1
5,4-Dihydroxy-3,7,3'-trimethoxyflavone	Carbonic anhydrase VI	CA6
5,4-Dihydroxy-3,7,3'-trimethoxyflavone	Carbonic anhydrase XIV	CA14
5,4-Dihydroxy-3,7,3'-trimethoxyflavone	Carbonic anhydrase IX	CA9
5,4-Dihydroxy-3,7,3'-trimethoxyflavone	Carbonic anhydrase XIII (by homology)	CA13
5,4-Dihydroxy-3,7,3'-trimethoxyflavone	Carbonic anhydrase VA	CA5A
5,4-Dihydroxy-3,7,3'-trimethoxyflavone	Arachidonate 15-lipoxygenase	ALOX15
5,4-Dihydroxy-3,7,3'-trimethoxyflavone	P-glycoprotein 1	ABCB1
5,4-Dihydroxy-3,7,3'-trimethoxyflavone	ATP-binding cassette sub-family G member 3	ADORA2A
5,4-Dihydroxy-3,7,3'-trimethoxyflavone	Aldose reductase (by homology)	CDK1
5,4-Dihydroxy-3,7,3'-trimethoxyflavone	NADPH oxidase 5	HSD17B2
5,4-Dihydroxy-3,7,3'-trimethoxyflavone	Xanthine dehydrogenase	BACE1
5,4-Dihydroxy-3,7,3'-trimethoxyflavone	Carbonic anhydrase VII	EGFR
5,4-Dihydroxy-3,7,3'-trimethoxyflavone	Carbonic anhydrase XII	MMP3
5,4-Dihydroxy-3,7,3'-trimethoxyflavone	Plasminogen	MMP9
5,4-Dihydroxy-3,7,3'-trimethoxyflavone	Adenosine A2 receptor (by homology)	MAPT
5,4-Dihydroxy-3,7,3'-trimethoxyflavone	Adenosine A4 receptor	KDM4E
5,4-Dihydroxy-3,7,3'-trimethoxyflavone	Induced myeloid leukemia cell differentiation protein Mcl-2	GPR35
5,4-Dihydroxy-3,7,3'-trimethoxyflavone	Carbonic anhydrase II	AVPR2
5,4-Dihydroxy-3,7,3'-trimethoxyflavone	Carbonic anhydrase IV	AURKB
5,4-Dihydroxy-3,7,3'-trimethoxyflavone	Beta amyloid A5 protein	GLO1
5,4-Dihydroxy-3,7,3'-trimethoxyflavone	Tyrosine-protein kinase SRC	MPO
5,4-Dihydroxy-3,7,3'-trimethoxyflavone	Arachidonate 6-lipoxygenase	PYGL
5,4-Dihydroxy-3,7,3'-trimethoxyflavone	Cytochrome P450 1B2	SYK
5,4-Dihydroxy-3,7,3'-trimethoxyflavone	Carbonic anhydrase VI	CA3
5,4-Dihydroxy-3,7,3'-trimethoxyflavone	Carbonic anhydrase XIV	PKN1
5,4-Dihydroxy-3,7,3'-trimethoxyflavone	Carbonic anhydrase IX	NEK2
5,4-Dihydroxy-3,7,3'-trimethoxyflavone	Carbonic anhydrase XIII (by homology)	CAMK2B
5,4-Dihydroxy-3,7,3'-trimethoxyflavone	Carbonic anhydrase VA	NEK6
5,4-Dihydroxy-3,7,3'-trimethoxyflavone	Arachidonate 16-lipoxygenase	APEX1
5,4-Dihydroxy-3,7,3'-trimethoxyflavone	P-glycoprotein 2	NUAK1
5,4-Dihydroxy-3,7,3'-trimethoxyflavone	ATP-binding cassette sub-family G member 4	AKR1C2
5,4-Dihydroxy-3,7,3'-trimethoxyflavone	Aldose reductase (by homology)	AKR1C1
5,4-Dihydroxy-3,7,3'-trimethoxyflavone	NADPH oxidase 6	AKR1C3
5,4-Dihydroxy-3,7,3'-trimethoxyflavone	Xanthine dehydrogenase	AKR1C4
5,4-Dihydroxy-3,7,3'-trimethoxyflavone	Carbonic anhydrase VII	AKR1A1
5,4-Dihydroxy-3,7,3'-trimethoxyflavone	Carbonic anhydrase XII	PIK3CG
5,4-Dihydroxy-3,7,3'-trimethoxyflavone	Plasminogen	CDK2
5,4-Dihydroxy-3,7,3'-trimethoxyflavone	Adenosine A3 receptor (by homology)	PTK2
5,4-Dihydroxy-3,7,3'-trimethoxyflavone	Adenosine A5 receptor	MET
5,4-Dihydroxy-3,7,3'-trimethoxyflavone	Induced myeloid leukemia cell differentiation protein Mcl-3	MMP2
5,4-Dihydroxy-3,7,3'-trimethoxyflavone	Carbonic anhydrase II	CA1
Bioside Verbasoside	Tyrosinase	TYR
Bioside Verbasoside	Matrix metalloproteinase 12	MMP12
Bioside Verbasoside	Carbonic anhydrase II	CA2
Bioside Verbasoside	Carbonic anhydrase I	CA1
Bioside Verbasoside	Carbonic anhydrase XII	CA12
Bioside Verbasoside	Carbonic anhydrase IX	CA9
Bioside Verbasoside	Carbonic anhydrase XIV	CA14
Bioside Verbasoside	Alpha-L-fucosidase I	FUCA1
Bioside Verbasoside	Adenosine A2a receptor (by homology)	ADORA2A
Bioside Verbasoside	Matrix metalloproteinase 13	MMP13
Bioside Verbasoside	Matrix metalloproteinase 1	MMP1
Bioside Verbasoside	Matrix metalloproteinase 7	MMP7
Bioside Verbasoside	Matrix metalloproteinase 8	MMP8
Bioside Verbasoside	Adenosine A3 receptor	ADORA3
Bioside Verbasoside	Pancreatic alpha-amylase	AMY2A
Bioside Verbasoside	Matrix metalloproteinase 2	MMP2
Bioside Verbasoside	Heat shock protein HSP 90-alpha	HSP90AA1
Bioside Verbasoside	TNF-alpha	TNF
Bioside Verbasoside	Transforming protein p21/H-Ras-1	HRAS
Bioside Verbasoside	Caspase-3	CASP3
Bioside Verbasoside	Sialidase 4	NEU4
Bioside Verbasoside	Protein kinase C alpha	PRKCA
Bioside Verbasoside	Inosine-5'-monophosphate dehydrogenase 1	IMPDH1
Bioside Verbasoside	Inosine-5'-monophosphate dehydrogenase 2	IMPDH2
Bioside Verbasoside	Glutamate carboxypeptidase II	FOLH1
Bioside Verbasoside	Adenosine A2b receptor	ADORA2B
Bioside Verbasoside	Aldehyde dehydrogenase	ALDH2
Bioside Verbasoside	Caspase-6	CASP6
Bioside Verbasoside	Caspase-7	CASP7
Bioside Verbasoside	Caspase-8	CASP8
Bioside Verbasoside	Caspase-1	CASP1
Bioside Verbasoside	Caspase-2	CASP2
verbascoside	Protein kinase C alpha	PRKCA
verbascoside	Matrix metalloproteinase 2	MMP2
verbascoside	Matrix metalloproteinase 12	MMP12
nudifloside	Heat shock protein HSP 90-alpha	HSP90AA1
nudifloside	Protein kinase C alpha	PRKCA
nudifloside	Matrix metalloproteinase 12	MMP12
nudifloside	Tyrosinase	TYR
nudifloside	Matrix metalloproteinase 2	MMP2
nudifloside	Epoxide hydratase	EPHX2
nudifloside	Tyrosyl-DNA phosphodiesterase 1	TDP1
nudifloside	Adenosine A1 receptor	ADORA1
nudifloside	Adenosine A2a receptor (by homology)	ADORA2A
nudifloside	Adenosine A3 receptor	ADORA3
nudifloside	Sodium/glucose cotransporter 1	SLC5A1
nudifloside	Matrix metalloproteinase 7	MMP7
nudifloside	Matrix metalloproteinase 8	MMP8
nudifloside	Adenosine A2b receptor	ADORA2B
nudifloside	Low affinity sodium-glucose cotransporter	SLC5A4
nudifloside	Equilibrative nucleoside transporter 1	SLC29A1
nudifloside	Sodium/glucose cotransporter 2	SLC5A2
nudifloside	Solute carrier family 28 member 3	SLC28A3
nudifloside	Galectin-3	LGALS3
nudifloside	Galectin-9	LGALS9
nudifloside	Adenosine kinase (by homology)	ADK
nudifloside	Cytochrome P450 19A1	CYP19A1
nudifloside	Hexokinase type II	HK2
nudifloside	Hexokinase type I	HK1
nudifloside	Transforming protein p21/H-Ras-1	HRAS
nudifloside	Bifunctional protein NCOAT	OGA
nudifloside	Galectin-4	LGALS4
nudifloside	Galectin-8	LGALS8
nudifloside	Epidermal growth factor receptor erbB1	EGFR
nudifloside	Insulin-like growth factor binding protein 3	IGFBP3
